# Supplementary material for: Evaluation of the Antitumor and Antiproliferative Potential of Synthetic Peptides Derived from IsCT1, Associated with Cisplatin, in Squamous Cell Carcinoma of the Oral Cavity
Source: Molecules. 2025 Jun 15;30(12):2594. doi: 10.3390/molecules30122594 (PMC12196148; doi:10.3390/molecules30122594)
Supplement: Supplementary file 1 [file molecules-30-02594-s001.zip]

Archive with 1 entries (1 files):
- molecules-3644285-supplementary.pdf
